# Supplementary material for: Energy Structure and Energy Security under Climate Mitigation Scenarios in China
Source: PLoS One. 2015 Dec 10;10(12):e0144884. doi: 10.1371/journal.pone.0144884 (PMC4684348; doi:10.1371/journal.pone.0144884)
Supplement: S1 Dataset — (XLSX) [file pone.0144884.s001.xlsx]

## Sheet: Figure2
a Population (by region)	2001	2010	2020	2030	2040	2050	2060	2070	2080	2090	2100
AUS	19.3673	21.362	23.418	25.287	26.778	28.041	28.696	28.641	28.049	27.242	26.602
NZL	3.89878	4.285	4.616	4.895	5.089	5.209	5.224	5.127	4.949	4.748	4.593
CHN	1286.23	1358.93	1429.3	1466.95	1457.2	1417.83	1385.38	1357.98	1330.76	1305.63	1287.32
JPN	127.273	127.758	124.489	118.252	110.651	102.511	97.648	95.667	95.392	96.094	97.271
KOR	47.0472	48.673	49.221	48.411	45.961	42.327	40.084	39.248	39.25	39.702	40.31
IDN	214.575	239.6	261.868	279.666	292.061	296.885	300.177	301.787	300.899	298.235	295.221
THA	61.1916	65.125	67.99	69.218	68.94	67.376	67.598	69.391	71.798	74.186	76.131
XSE	251.834	289.491	328.734	361.718	386.251	402.35	415.299	424.007	427.398	426.569	423.689
IND	1064.16	1220.18	1379.2	1505.75	1596.72	1658.27	1692.49	1694.72	1667.89	1623.88	1578.18
XSA	355.485	420.859	499.901	574.736	641.712	697.763	756.873	814.169	861.469	894.68	912.419
CAN	30.9919	33.752	36.588	39.105	41.069	42.754	43.468	43.059	41.839	40.349	39.211
USA	287.837	314.692	342.547	366.187	385.868	402.415	420.39	437.67	452.027	463.42	473.073
MEX	100.834	110.293	120.559	128.125	132.237	132.278	133.282	135.221	136.99	138.15	138.617
ARG	37.2744	40.738	44.486	47.534	49.786	51.382	52.951	54.247	55.014	55.275	55.192
BRA	176.702	198.982	219.992	236.48	247.814	254.085	255.831	252.78	245.857	237.317	229.905
RUS	146.828	140.318	132.407	123.915	115.782	107.832	101.316	95.903	91.366	87.955	86.072
XME	177.215	211.871	254.377	292.943	327.69	357.082	391.234	427.503	460.33	486.264	503.404
ZAF	46.0172	49.278	51.281	53.236	54.616	55.59	54.838	52.247	48.499	44.563	41.47
XRA	34.3485	37.0557	39.807	42.2344	43.5215	44.0715	44.8856	45.7969	46.5006	46.9243	47.113
XE15	379.012	392.982	399.371	401.825	401.113	397.524	392.261	384.232	373.918	363.783	357.028
XE10	74.5532	73.607	72.082	69.207	65.287	61.063	58.045	56.021	54.602	53.675	53.234
XRE	269.194	279.946	290.719	295.888	296.446	292.477	289.341	286.437	282.758	278.784	275.601
XLM	215.657	243.814	274.658	300.838	319.968	331.618	343.709	355.128	363.426	367.945	369.036
XAF	794.23	982.203	1218.52	1464.26	1709.87	1941.41	2132.82	2270.06	2351.71	2388.34	2397.21
b GDP (by region)	2001	2010	2020	2030	2040	2050	2060	2070	2080	2090	2100
AUS	0.346852	0.466091	0.588289	0.700011	0.812113	0.910823	1.00438	1.08486	1.14937	1.1667	1.17175
NZL	0.0470102	0.0623622	0.0815844	0.100586	0.11956	0.140379	0.160272	0.175511	0.183297	0.1851	0.187242
CHN	1.32338	2.38837	4.82908	9.66956	16.9977	24.7008	31.5823	37.4304	41.447	44.5917	46.8783
JPN	4.07797	4.33216	4.52069	4.64487	4.67471	4.70051	4.74608	4.7075	4.68694	4.61831	4.58183
KOR	0.416244	0.625786	0.878169	1.07516	1.17681	1.21478	1.26155	1.30052	1.34329	1.40346	1.46528
IDN	0.14655	0.189218	0.291997	0.42913	0.599769	0.818778	1.12161	1.55174	2.15314	3.08378	4.64872
THA	0.115562	0.16294	0.249328	0.366628	0.522015	0.719203	0.955257	1.25908	1.6516	2.06261	2.62566
XSE	0.348657	0.547267	0.979727	1.62575	2.53303	3.62599	4.85608	6.25278	7.74728	9.28228	11.2364
IND	0.471198	0.71957	1.22787	2.09717	3.49955	5.80476	9.18334	14.1017	20.3749	27.1488	32.687
XSA	0.145627	0.230869	0.395438	0.658066	1.03774	1.54116	2.22539	3.11529	4.29112	5.71006	7.32401
CAN	0.681166	0.850323	1.06635	1.28882	1.5275	1.74157	1.95475	2.1216	2.19772	2.2334	2.27137
USA	10.098	12.7351	15.6182	18.6641	21.3852	23.9622	26.9011	29.3164	31.4419	33.4981	35.3915
MEX	0.62043	0.760321	1.00294	1.25733	1.49463	1.65177	1.77535	1.88158	1.99621	2.0839	2.1012
ARG	0.244536	0.282301	0.38077	0.481507	0.595437	0.719763	0.864526	1.03244	1.25422	1.54475	1.8864
BRA	0.473939	0.57219	0.786356	1.08612	1.48846	2.00713	2.72421	3.64602	4.65069	5.49873	5.90235
RUS	0.303006	0.395402	0.507752	0.600009	0.688785	0.762036	0.821546	0.922084	1.06998	1.25539	1.33044
XME	0.633247	0.849964	1.35472	2.10126	2.95778	4.04941	5.65159	7.83157	10.4915	12.934	15.4137
ZAF	0.108471	0.118183	0.138963	0.173368	0.216375	0.265031	0.317472	0.37431	0.428738	0.514517	0.620738
XRA	0.322838	0.436168	0.61744	0.81714	0.99316	1.10845	1.21886	1.31984	1.42321	1.54017	1.69081
XE15	7.52144	8.63702	10.0876	11.3467	12.5021	13.4851	14.2769	14.6957	14.7754	14.6835	14.643
XE10	0.344896	0.432456	0.543096	0.676586	0.830832	0.965152	1.10166	1.24754	1.37068	1.4695	1.53954
XRE	0.737467	0.914589	1.15517	1.42218	1.70749	2.01614	2.3624	2.77692	3.20889	3.69331	4.26784
XLM	0.586353	0.745093	1.10556	1.62768	2.29952	3.10928	4.07186	5.23367	6.75153	8.70986	10.8268
XAF	0.442691	0.605418	0.955368	1.49108	2.32484	3.54219	5.18377	7.47282	10.4862	14.4165	19.8752
c Emissions (by region)	2001	2010	2020	2030	2040	2050	2060	2070	2080	2090	2100
AUS	0.0966056	0.106502	0.136487	0.144061	0.141545	0.135699	0.127902	0.117362	0.0897417	0.0321423	0.00346771
NZL	0.0102781	0.0126047	0.0144256	0.0149521	0.0151883	0.015408	0.0131886	0.00809652	0.00266995	-0.00147755	-0.00749759
CHN	1.24243	1.6933	2.58757	3.93733	6.08065	7.48321	8.63087	9.20631	9.24536	9.12396	8.80337
JPN	0.391052	0.3716	0.311382	0.31705	0.217388	0.166892	0.141235	0.118197	0.101283	0.0864733	0.0731728
KOR	0.145183	0.177837	0.224393	0.249826	0.231448	0.197762	0.165866	0.133074	0.117436	0.110131	0.102017
IDN	0.195807	0.187729	0.214544	0.237813	0.277032	0.32408	0.384417	0.457129	0.543105	0.673916	0.84298
THA	0.0569619	0.0651857	0.0754084	0.0855805	0.102504	0.126341	0.150336	0.179113	0.209027	0.215167	0.21546
XSE	0.197202	0.17605	0.219587	0.281767	0.375675	0.471411	0.570463	0.648882	0.676319	0.679484	0.706595
IND	0.297519	0.381267	0.530682	0.725229	1.00015	1.50324	2.20323	3.12923	4.25713	5.20947	5.81598
XSA	0.0398894	0.0522105	0.0868605	0.130167	0.200169	0.276075	0.354398	0.430664	0.540559	0.677373	0.769363
CAN	0.152827	0.155434	0.185574	0.205763	0.230582	0.240559	0.2303	0.216659	0.19877	0.160295	0.107376
USA	1.53806	1.72263	1.75505	1.76207	1.70686	1.65637	1.57693	1.45213	1.37301	1.31518	1.20683
MEX	0.153041	0.144253	0.13506	0.136573	0.13678	0.123643	0.0998171	0.077245	0.0589309	0.0425389	0.0307017
ARG	0.0381046	0.0311087	0.033918	0.0363484	0.040149	0.043646	0.0501216	0.0366647	0.0204897	0.00662805	-0.0167236
BRA	0.289789	0.139352	0.119654	0.0580483	0.108477	0.161591	0.218705	0.306772	0.402927	0.477899	0.410074
RUS	0.466432	0.461109	0.521603	0.539953	0.508302	0.453163	0.40353	0.362756	0.361194	0.368545	0.32447
XME	0.287152	0.328462	0.434558	0.617439	0.795579	0.979396	1.22174	1.44247	1.85033	2.1446	2.43143
ZAF	0.0842687	0.0730354	0.0662524	0.063048	0.0674898	0.0690592	0.0693143	0.0703851	0.0755768	0.0828215	0.0868074
XRA	0.114606	0.117959	0.128218	0.130838	0.133341	0.12665	0.118745	0.113349	0.11265	0.112537	0.113039
XE15	0.966656	0.959102	1.07032	1.13431	1.12832	1.09706	1.0531	0.986907	0.930508	0.652695	0.499165
XE10	0.160046	0.164931	0.178729	0.177511	0.158679	0.155495	0.159385	0.159331	0.155925	0.147589	0.101859
XRE	0.381704	0.298042	0.322756	0.352483	0.334554	0.348905	0.383595	0.400159	0.402685	0.37168	0.343766
XLM	0.349113	0.199183	0.213039	0.252972	0.30451	0.382039	0.44396	0.502605	0.569122	0.662641	0.717829
XAF	0.19077	-0.102996	-0.0653839	0.041156	0.206635	0.362564	0.552644	0.752861	1.00091	1.24582	1.43196
d Primary energy (by region)	2001	2010	2020	2030	2040	2050	2060	2070	2080	2090	2100
AUS	4.82101	5.68279	6.11301	6.15657	6.15638	5.99272	5.77461	5.55282	5.17075	4.33016	4.04684
NZL	0.71399	0.772807	0.792663	0.794033	0.786037	0.791925	0.800028	0.789075	0.741762	0.736818	0.725592
CHN	53.4996	71.6852	102.785	147.87	226.323	274.53	318.684	342.993	344.227	339.841	324.333
JPN	19.9135	19.8406	17.8008	15.6545	13.3691	10.8977	10.6825	10.9725	10.9042	10.9591	11.0378
KOR	9.05724	10.9716	12.904	13.9867	13.6252	12.4434	11.2033	9.91805	9.17171	8.76434	8.11087
IDN	6.22116	7.35287	8.78007	9.81814	11.3079	12.802	14.7642	17.4064	20.7853	26.9137	37.6172
THA	3.50859	4.24413	4.81599	5.31047	6.16914	7.08912	8.07696	9.24844	11.1541	11.9256	13.3092
XSE	7.36946	8.25648	10.7395	13.5313	17.5823	21.3582	25.0858	28.7393	31.7426	34.0365	39.8948
IND	22.0695	25.7681	32.6579	40.7031	51.1618	71.2204	98.718	134.656	178.069	212.747	234.664
XSA	3.73856	4.51628	7.02554	9.40186	13.12	16.7464	19.3085	20.9838	25.0424	28.9435	33.045
CAN	10.5641	11.0078	12.4335	13.0628	13.8726	14.1161	13.599	13.005	12.0915	11.0059	10.2277
USA	86.9603	93.7908	95.6319	96.7508	95.2252	92.1242	90.2724	87.3884	83.951	81.3102	76.6332
MEX	5.0232	5.90657	5.12338	5.04966	5.28037	5.16782	4.86642	4.5351	4.24764	4.00202	4.42453
ARG	2.73234	2.48329	2.59133	2.68239	2.76982	2.79072	2.90809	3.03383	3.53255	4.41162	5.83525
BRA	8.09363	7.86397	8.36595	9.20194	11.0672	13.166	16.499	20.6715	25.9567	31.213	34.0492
RUS	34.4724	36.3041	36.359	34.9039	34.0229	31.6039	30.1646	29.7195	30.5759	32.0377	31.2095
XME	20	21.9456	27.3522	35.6791	43.5002	51.6297	61.7119	72.9659	79.297	82.9955	90.2993
ZAF	5.53536	5.3608	5.26524	5.5848	6.09174	6.44161	6.7669	7.10078	7.58511	8.57873	9.70725
XRA	5.34534	6.06529	6.27415	6.29639	6.64164	6.64881	6.61478	6.4976	6.46067	6.4344	6.32334
XE15	61.4978	60.7631	62.7482	63.4576	62.4494	60.1934	57.9219	54.8216	52.2875	46.1738	40.8434
XE10	9.49716	10.0104	10.1054	12.2319	14.2343	13.6228	14.0597	14.3533	14.3006	13.9899	7.8412
XRE	22.7309	18.388	18.9641	19.2999	18.6265	18.5696	18.9454	19.7452	20.2953	21.3565	21.4998
XLM	10.6397	10.3324	11.5476	14.3695	17.267	20.1067	23.2218	26.8609	31.0264	36.1977	40.0973
XAF	18.1292	21.0594	27.1643	37.4228	63.7315	51.5053	62.6192	55.6859	64.6489	76.2246	91.7413
e Primary energy (by fuel type)	2001	2010	2020	2030	2040	2050	2060	2070	2080	2090	2100
Coal	111.606	134.46	167.679	207.69	279.222	331.968	392.74	457.664	504.276	538.086	580.773
Oil	153.934	156.698	160.948	180.879	201.016	213.953	224.066	230.338	244.672	246.667	224.637
Gas	102.253	109.026	122.012	139.263	158.996	177.61	203.837	230.2	243.289	263.768	261.665
Nuclear	9.13	11.965	13.05	13.834	15.123	16.414	17.702	18.991	20.281	21.57	22.86
Hydro	8.644	14.32	17.336	19.497	21.83	23.978	25.626	26.936	28.374	29.655	31.639
Geothermal	0.174467	0.219476	0.48	0.648	0.874232	1.05615	1.2921	1.585	1.797	2.011	2.202
Solar	0.00303567	0.00795775	0.371024	0.708016	0.935	1.164	1.397	1.82	2.074	2.331	2.564
Wind	0.134729	0.382399	0.460984	0.380499	0.358312	0.401906	0.516458	0.740313	3.95655	10.4477	15.0051
Biomass	46.248	45.926	48.276	53.246	62.167	82.706	66.234	46.569	44.715	46.141	46.981
Others	0.0124428	0.00929299	0.0199794	0.0490072	0.0780072	0.106007	0.134007	0.162007	0.190007	0.221007	0.247007

## Sheet: Figure3
a Radiative forcing	2001	2010	2020	2030	2040	2050	2060	2070	2080	2090	2100
Reference	1.64549	1.95903	2.3624	2.79934	3.2786	3.92309	4.56346	5.2233	5.96388	6.64808	7.29994
S45	1.64549	1.97485	2.35935	2.7637	3.30533	3.65564	4.05297	4.29575	4.45768	4.47174	4.47113
S26	1.64549	1.9856	2.34412	2.7534	3.00935	2.87468	2.74971	2.68942	2.67	2.64444	2.62571
b CO2 emissions	2001	2010	2020	2030	2040	2050	2060	2070	2080	2090	2100
Reference	7.8455	7.9159	9.50068	11.6323	14.502	16.9003	19.3238	21.3084	23.2957	24.5981	25.1135
S45	7.8455	8.14951	9.12283	10.2148	9.50432	9.20335	9.00239	7.6654	5.63316	5.02594	5.01031
S26	7.8455	8.22635	6.34056	4.90351	1.33446	1.27867	1.55054	1.37616	0.902623	0.531351	0.47375

## Sheet: Figure4
a Total	2001	2010	2020	2030	2040	2050	2060	2070	2080	2090	2100
Reference	53.4996	73.1892	102.367	148.399	229.05	275.567	319.554	347.876	348.482	344.48	329.994
S45	53.4996	72.0245	93.5291	134.25	120.58	149.831	157.307	149.119	129.116	114.407	114.762
S26	53.4996	74.6049	52.348	69.981	54.7652	73.4691	94.7348	96.7789	96.7944	97.7142	98.5403
b Reference	2001	2010	2020	2030	2040	2050	2060	2070	2080	2090	2100
Coal	0.588921	0.631863	0.639914	0.665786	0.700358	0.705363	0.725131	0.740934	0.749765	0.758718	0.77707
Oil	0.166485	0.168323	0.168212	0.165275	0.165599	0.165435	0.154018	0.142295	0.135621	0.128379	0.113062
Gas	0.056426	0.0450596	0.0736881	0.0766626	0.0665897	0.0681811	0.0642137	0.0610413	0.058264	0.0558801	0.0511241
Nuclear	0.0011759	0.00466244	0.00633873	0.00668941	0.00583508	0.0060978	0.00633438	0.00680703	0.00778183	0.00887034	0.0103017
Hydro	0.0186717	0.0295112	0.0307971	0.0262612	0.0202648	0.0195458	0.0191852	0.0197634	0.0218655	0.0242809	0.0269943
Biomass	0.168321	0.120581	0.0807477	0.0591082	0.0413197	0.0353782	0.030968	0.0284008	0.0258124	0.022836	0.0202257
Renewables	0	0	0.000303048	0.000217516	3.38281e-05	0	0.000149328	0.000757988	0.0008902	0.00103562	0.0012221
c S45	2001	2010	2020	2030	2040	2050	2060	2070	2080	2090	2100
Coal	0.588921	0.620442	0.607104	0.604058	0.428809	0.42875	0.408722	0.402786	0.371789	0.511609	0.503679
Oil	0.166485	0.170803	0.178182	0.185688	0.279193	0.277846	0.267857	0.242022	0.221857	0.213581	0.204861
Gas	0.056426	0.0461445	0.0814655	0.0995445	0.150529	0.162831	0.173449	0.185355	0.215001	0.0262781	0.0289378
Nuclear	0.0011759	0.00594922	0.010987	0.0132579	0.0209999	0.021921	0.0256614	0.0321154	0.0429171	0.0550102	0.0613953
Hydro	0.0186717	0.034134	0.041626	0.0366832	0.0493964	0.0466371	0.0509777	0.0597374	0.0689919	0.0778618	0.0776212
Biomass	0.168321	0.122527	0.0786877	0.0571584	0.0645435	0.0547427	0.0520842	0.0509748	0.0429441	0.0684794	0.0705016
Renewables	0	0	0.00194863	0.00361055	0.00652831	0.00727249	0.0212489	0.0270099	0.0365	0.0471807	0.0530043
d S26	2001	2010	2020	2030	2040	2050	2060	2070	2080	2090	2100
Coal	0.588921	0.615211	0.370819	0.251022	0.162583	0.133759	0.129403	0.116743	0.108816	0.104657	0.103792
Oil	0.166485	0.171581	0.28115	0.309016	0.26108	0.213756	0.209027	0.188131	0.175118	0.168537	0.1663
Gas	0.056426	0.045869	0.0875571	0.125671	0.0350302	0.0356656	0.0307256	0.0311282	0.0322472	0.0309281	0.03849
Nuclear	0.0011759	0.00574345	0.0196302	0.0254338	0.0462367	0.0447051	0.0426108	0.049484	0.057248	0.0644079	0.0715022
Hydro	0.0186717	0.0329534	0.0743724	0.0703723	0.108759	0.0951104	0.0846485	0.0920444	0.0920297	0.0911634	0.0903991
Biomass	0.168321	0.128643	0.15015	0.0707032	0.148605	0.25666	0.276135	0.292105	0.317313	0.325417	0.324075
Renewables	0	0	0.0163214	0.147782	0.237707	0.220344	0.22745	0.230365	0.217227	0.21489	0.205442

## Sheet: Figure5
a Total	2001	2010	2020	2030	2040	2050	2060	2070	2080	2090	2100
Reference	30.6052	41.4769	58.6982	88.7356	136.579	178.615	207.057	225.108	227.729	224.534	213.885
S45	30.6052	41.4992	55.0793	83.3062	106.117	136.616	147.832	141.257	118.089	106.166	108.903
S26	30.6052	42.3345	42.3658	56.3263	36.372	56.8517	93.8402	90.0305	89.1505	92.0209	92.6879
b Reference	2001	2010	2020	2030	2040	2050	2060	2070	2080	2090	2100
Solid	0.53868	0.431727	0.31923	0.236301	0.177066	0.141089	0.116016	0.0991164	0.0857604	0.0752798	0.0660128
Liquid	0.237622	0.264078	0.268207	0.260174	0.251603	0.23907	0.225137	0.208199	0.194176	0.181285	0.166071
Gas	0.077248	0.109251	0.168419	0.228557	0.265603	0.293541	0.309037	0.319312	0.324647	0.329402	0.328546
Electricity	0.146449	0.194944	0.244144	0.274968	0.305728	0.326299	0.349809	0.373372	0.395416	0.414034	0.43937
c S45	2001	2010	2020	2030	2040	2050	2060	2070	2080	2090	2100
Solid	0.53868	0.431684	0.280957	0.200733	0.114313	0.0903288	0.0759844	0.0655158	0.0529666	0.0426217	0.0397203
Liquid	0.237622	0.263857	0.287535	0.278712	0.318024	0.305527	0.286834	0.254951	0.232327	0.232357	0.218261
Gas	0.077248	0.10968	0.173249	0.230856	0.222032	0.236608	0.224287	0.191225	0.13648	0.110548	0.116915
Electricity	0.146449	0.194779	0.258259	0.289698	0.345631	0.367537	0.412894	0.488308	0.578226	0.614473	0.625104
d S26	2001	2010	2020	2030	2040	2050	2060	2070	2080	2090	2100
Solid	0.53868	0.438953	0.239276	0.109498	0.0161218	0.0728235	0.0787168	0.0644404	0.0595009	0.05558	0.0519573
Liquid	0.237622	0.260762	0.343666	0.364837	0.342623	0.258381	0.210601	0.202901	0.195507	0.187769	0.192006
Gas	0.077248	0.10894	0.133837	0.145812	0.0530359	0.099523	0.180189	0.128578	0.113374	0.122672	0.115888
Electricity	0.146449	0.191346	0.283221	0.379854	0.588219	0.569273	0.530493	0.60408	0.631618	0.633978	0.640149

## Sheet: Figure6
a Total	2001	2010	2020	2030	2040	2050	2060	2070	2080	2090	2100
Reference	4.268	28.632	41.845	70.47	134.122	186.687	212.705	222.512	217.277	207.83	184.707
S45	4.268	28.1	42.216	65.904	110.287	141.187	145.041	127.59	103.272	88.036	85.546
S26	4.268	11.241	43.044	65.644	56.2775	46.911	47.6898	48.4686	49.2474	50.0262	50.805
b Reference	2001	2010	2020	2030	2040	2050	2060	2070	2080	2090	2100
Coal	-2.663	6.928	14.35	29.003	48.981	60.054	71.143	78.958	79.874	79.804	77.827
Oil	6.871	21.284	25.472	38.451	81.224	121.907	136.503	138.681	133.166	124.448	104.3
Gas	0.06	0.42	2.023	3.016	3.917	4.726	5.059	4.873	4.237	3.578	2.58
c S45	2001	2010	2020	2030	2040	2050	2060	2070	2080	2090	2100
Coal	-2.663	6.439	16.256	22.572	15.182	19.455	19.699	18.523	14.843	18.206	18.021
Oil	6.871	21.234	23.916	39.757	90.064	114.912	117.696	101.311	80.634	68.992	66.596
Gas	0.06	0.427	2.044	3.575	5.041	6.82	7.646	7.756	7.795	0.838	0.929
d S26	2001	2010	2020	2030	2040	2050	2060	2070	2080	2090	2100
Coal	-2.663	6.819	4.55	4.503	2.89041	2.644	2.82197	2.91844	3.0025	3.07688	3.148
Oil	6.871	3.968	37.304	58.733	52.7133	43.558	44.2323	44.8221	45.4217	46.1157	46.594
Gas	0.06	0.454	1.19	2.408	0.673795	0.709	0.635578	0.728084	0.82325	0.833589	1.063

## Sheet: Figure7
	2001	2010	2020	2030	2040	2050	2060	2070	2080	2090	2100
Reference	0.406411	0.445046	0.450723	0.480693	0.52451	0.531225	0.555027	0.574201	0.585141	0.596448	0.62048
S45	0.406411	0.432465	0.415009	0.414076	0.291575	0.293244	0.275307	0.263095	0.243451	0.324055	0.314072
S26	0.406411	0.427696	0.252946	0.206734	0.188377	0.190325	0.198347	0.199305	0.20317	0.204847	0.200425
